# Supplementary material for: Directed Lithiation of Protected 4-Chloropyrrolopyrimidine: Addition to Aldehydes and Ketones Aided by Bis(2-dimethylaminoethyl)ether
Source: Molecules. 2023 Jan 17;28(3):932. doi: 10.3390/molecules28030932 (PMC9919650; doi:10.3390/molecules28030932)
Supplement: Supplementary file 1 [file molecules-28-00932-s001.zip]

Archive with 1 entries (1 files):
- molecules-2138484-supplementary.pdf
